# Supplementary material for: Targeted Metabolomics of Organophosphate Pesticides and Chemical Warfare Nerve Agent Simulants Using High- and Low-Dose Exposure in Human Liver Microsomes
Source: Metabolites. 2023 Mar 29;13(4):495. doi: 10.3390/metabo13040495 (PMC10144572; doi:10.3390/metabo13040495)
Supplement: Supplementary file 1 [file metabolites-13-00495-s001.zip]

Archive with 1 entries (1 files):
- metabolites-2230702-supplementary.pdf
